# Supplementary material for: Impact of Pulmonary Ligament Resection in Upper Lobectomies: A Multicenter Matched Cohort Study
Source: J Clin Med. 2024 Nov 18;13(22):6950. doi: 10.3390/jcm13226950 (PMC11594900; doi:10.3390/jcm13226950)
Supplement: Supplementary file 1 [file jcm-13-06950-s001.zip]

Archive with 11 entries (10 files):
- ligament jcm/
- ligament jcm/cover letter ligament.pdf
- ligament jcm/graphical-abstract-ligament-jcm.jpg
- ligament jcm/Manuscript ligament JCM.docx
- ligament jcm/Supplementary File JCM ligament.zip
- ligament jcm/Supplementary File.1.docx
- ligament jcm/SUPPLEMENTARY FILE.2.pdf
- Supplementary file 4.docx
- Supplementary File.1.docx
- SUPPLEMENTARY FILE.2.pdf
- Supplementary File.3.docx
